# Supplementary material for: Low Expression of the Polycomb Protein RING1 Predicts Poor Prognosis in Human Breast Cancer
Source: Front Oncol. 2021 Feb 9;10:618768. doi: 10.3389/fonc.2020.618768 (PMC7900562; doi:10.3389/fonc.2020.618768)
Supplement: Supplementary Table 1 — Ring1 co-expressed gene list. [file Table_1.xlsx]

## Sheet: UALCAN
correlated Gene	PearsonCC
NFKBIL1	0.69
ZBTB22	0.68
BAT4	0.67
RXRB	0.65
C6ORF47	0.64
RGL2	0.63
SNRNP70	0.62
PHF1	0.61
LEMD2	0.61
CUL9	0.6
SF4	0.59
RDBP	0.59
CROCC	0.59
ZNF76	0.58
GNL1	0.58
WDR46	0.58
DDAH2	0.57
STK19	0.57
SKIV2L	0.57
WASH7P	0.56
C21ORF2	0.55
D2HGDH	0.55
ZBTB17	0.55
SFRS16	0.55
CCDC9	0.55
C19ORF6	0.55
ANKS3	0.54
ZNF219	0.54
CAPN10	0.54
LZTS2	0.53
CXXC1	0.53
MIB2	0.53
EGFL8	0.53
ZBTB48	0.53
OGFOD2	0.53
TSSC4	0.53
ANAPC2	0.53
LRDD	0.53
ZNF775	0.52
CCHCR1	0.52
WASH2P	0.52
DMAP1	0.52
CDK10	0.52
PIN1	0.52
ZNF513	0.52
PPP1R12C	0.51
B3GALT4	0.51
GIGYF1	0.51
C19ORF29	0.51
TAF6L	0.51
RAB11B	0.51
SIX5	0.51
ZNF653	0.51
FAM193B	0.51
DOM3Z	0.51
ZNF414	0.51
HDGFRP2	0.51
BRF1	0.51
SELO	0.51
SAFB2	0.5
SAFB	0.5
EHMT2	0.5
QTRT1	0.5
AGER	0.5
USP20	0.5
MBD3	0.5
FLOT1	0.5
RHOT2	0.5
ZNF205	0.5
BAT5	0.5
SPPL2B	0.5
BAT1	0.5
STK11	0.5
ARVCF	0.49
CCDC12	0.49
SPSB3	0.49
MYO15B	0.49
SH2B1	0.49
TNK2	0.49
INO80B	0.49
POLL	0.49
HEXDC	0.49
MUM1	0.49
CYTH2	0.49
C7ORF27	0.49
CCDC94	0.49
FBXL8	0.49
HNRNPA0	0.49
PRKRIP1	0.48
BBC3	0.48
ENGASE	0.48
SPHK2	0.48
SLC39A7	0.48
RNH1	0.48
AKAP8L	0.48
UBXN1	0.48
ABTB1	0.48
ATG4B	0.48
DAPK3	0.48
GTF2H4	0.48
IRF2BP1	0.48
POLRMT	0.47
CROCCL1	0.47
WDR83	0.47
ASPSCR1	0.47
ZNF628	0.47
MOB2	0.47
NEIL1	0.47
CHMP6	0.47
MAN2C1	0.47
NCRNA00105	0.47
TRMT2A	0.47
ECHDC2	0.47
UBXN11	0.47
ZGLP1	0.47
C19ORF20	0.47
HOOK2	0.47
NOXA1	0.47
CRTC1	0.47
VARS2	0.47
ARMC5	0.47
PLEKHH3	0.47
WASH3P	0.47
FAM73B	0.46
GPATCH3	0.46
DMPK	0.46
CCDC130	0.46
RABEP2	0.46
NISCH	0.46
SLC39A13	0.46
SART1	0.46
PNKP	0.46
MICALL2	0.46
NEURL4	0.46
FLYWCH1	0.46
SCNN1D	0.46
TMEM129	0.46
FBXL15	0.46
ACIN1	0.46
TELO2	0.46
MST1	0.46
CENPT	0.46
C1ORF35	0.46
CROCCL2	0.46
LZTR1	0.46
CSNK1G2	0.46
C14ORF181	0.46
MAD1L1	0.45
SRRT	0.45
RAB24	0.45
MZF1	0.45
C19ORF71	0.45
IL11RA	0.45
RBM10	0.45
JMJD7-PLA2G4B	0.45
CNTROB	0.45
ZNF408	0.45
RASSF7	0.45
APBA3	0.45
DNAJC17	0.45
SFRS17A	0.45
DOHH	0.45
SCRN2	0.45
RNF5	0.45
FAM100A	0.45
FAM125A	0.45
CDK3	0.45
FKBPL	0.45
ZBTB12	0.44
DTNBP1	0.44
SIRT6	0.44
FRS3	0.44
P2RY11	0.44
CCNL2	0.44
SFI1	0.44
TUBGCP6	0.44
E4F1	0.44
ARL6IP4	0.44
RBM42	0.44
CCDC159	0.44
PBX2	0.44
NDOR1	0.44
HSD17B8	0.44
ING5	0.44
FAM108A1	0.44
CCDC64B	0.44
APBB3	0.44
CDC37	0.44
C19ORF25	0.44
SLC25A29	0.44
FUS	0.43
EFCAB4A	0.43
RGS12	0.43
C9ORF37	0.43
MSH5	0.43
CIRBP	0.43
FAM113A	0.43
FBF1	0.43
RFNG	0.43
TAF1C	0.43
GABBR1	0.43
C17ORF56	0.43
MAP2K7	0.43
SGSM2	0.43
ZGPAT	0.43
PHRF1	0.43
MST1P2	0.43
SNAPC4	0.43
U2AF1L4	0.43
ZNF524	0.43
FAM160A2	0.43
LCAT	0.43
C16ORF7	0.43
PLXNB1	0.43
MED16	0.43
UBXN6	0.43
LOC91316	0.43
SPSB2	0.43
RNF25	0.43
C16ORF86	0.43
ZNF428	0.43
RBM6	0.42
SDR39U1	0.42
PILRB	0.42
ADAMTS13	0.42
C19ORF60	0.42
MBLAC1	0.42
ZNF837	0.42
AARS2	0.42
TRIM39	0.42
IDUA	0.42
PACSIN3	0.42
ZNF692	0.42
THAP7	0.42
IKBKG	0.42
VARS	0.42
MAPK8IP3	0.42
KPTN	0.42
B4GALNT4	0.42
ALKBH4	0.42
EML3	0.42
PEX16	0.42
PLA2G6	0.42
TRADD	0.42
LOC100288778	0.42
HSF4	0.42
THAP3	0.42
ARHGEF1	0.42
CCDC61	0.42
TJAP1	0.42
RFX1	0.42
C11ORF35	0.42
LENG8	0.42
ERF	0.42
GLTSCR2	0.42
DUS3L	0.41
FAM156A	0.41
EPS8L1	0.41
CCDC124	0.41
WDR6	0.41
KLF16	0.41
ANKRD9	0.41
C7ORF50	0.41
TSSK6	0.41
C17ORF70	0.41
WDR85	0.41
MRPL53	0.41
SLC38A10	0.41
TEAD3	0.41
BAT3	0.41
BAX	0.41
ZNF839	0.41
RNF31	0.41
C14ORF93	0.41
LY6G5B	0.41
EXOC3L	0.41
ALKBH7	0.41
SHC2	0.41
TNFRSF14	0.41
LENG1	0.41
LUC7L	0.41
TTLL3	0.41
TUT1	0.41
WASH5P	0.41
ZNF688	0.41
C17ORF59	0.41
EXD3	0.41
C6ORF26	0.41
CHTF18	0.41
KIAA0415	0.41
EPS8L2	0.41
B4GALT7	0.41
ABCD4	0.4
HDAC7	0.4
PMF1	0.4
ABHD8	0.4
TOP3B	0.4
TTC15	0.4
SDHAP3	0.4
USE1	0.4
FKRP	0.4
NCKAP5L	0.4
NARFL	0.4
C1ORF159	0.4
GLTSCR1	0.4
GOLGA2B	0.4
PMVK	0.4
FIS1	0.4
RPP21	0.4
DMWD	0.4
LTBP3	0.4
PLEKHG3	0.4
LOC148413	0.4
PRICKLE4	0.4
PIGQ	0.4
PRPF40B	0.4
HMG20B	0.4
MORN1	0.4
CCDC157	0.4
UCN	0.4
NSUN5P1	0.4
CHKB-CPT1B	0.4
AES	0.4
MAFK	0.4
ALDH16A1	0.4
PNPLA7	0.4
TRMT61A	0.4
NEURL2	0.4
SSBP4	0.4
CPT1B	0.4
WDR81	0.4
FAM128B	0.4
CCDC71	0.4
C11ORF2	0.4
MUS81	0.4
ZNF668	0.4
C16ORF42	0.4
NR1H2	0.4
TYK2	0.4
LOC729991	0.4
EWSR1	0.4
TMED1	0.4
PNPLA2	0.4
SPG7	0.39
C1ORF86	0.39
ANKZF1	0.39
LOC150776	0.39
AMT	0.39
EIF3G	0.39
CDK11A	0.39
IRF3	0.39
RILPL1	0.39
PPOX	0.39
FKBP8	0.39
PICK1	0.39
JOSD2	0.39
CEMP1	0.39
MAP1S	0.39
SFRS8	0.39
WDR18	0.39
SYTL1	0.39
ABT1	0.39
PQLC1	0.39
RNF215	0.39
INO80E	0.39
C9ORF86	0.39
R3HCC1	0.39
OGFR	0.39
LTC4S	0.39
TBC1D17	0.39
PRRT1	0.39
C14ORF80	0.39
LMNA	0.39
NBEAL2	0.39
C7ORF47	0.39
ACAP3	0.39
TAOK2	0.39
MIER2	0.39
SCAF1	0.39
PLEKHJ1	0.39
ZNF821	0.39
ZFAND2B	0.39
KRI1	0.39
FBXO44	0.39
ACBD4	0.39
NSUN5P2	0.39
CCDC24	0.39
SLC27A1	0.39
PFDN6	0.39
H1FX	0.39
NDUFS7	0.39
C14ORF79	0.38
FZR1	0.38
FBXL19	0.38
C9ORF114	0.38
MPG	0.38
ZNF133	0.38
DHX16	0.38
REXO1	0.38
SAPS2	0.38
FASTK	0.38
ZSCAN18	0.38
MXD4	0.38
XRCC3	0.38
AMDHD2	0.38
PCSK4	0.38
SNX21	0.38
MTG1	0.38
NUBP2	0.38
ARHGAP33	0.38
SUV420H2	0.38
LRRC56	0.38
EVI5L	0.38
ZNF771	0.38
BAD	0.38
SLC12A9	0.38
CLDN15	0.38
PARP10	0.38
ADAT3	0.38
AGXT2L2	0.38
GPSM1	0.38
TMUB1	0.38
LOC729991-MEF2B	0.38
RNF5P1	0.38
LOC143666	0.38
CTDP1	0.38
PRX	0.38
MAMDC4	0.38
C6ORF226	0.38
C3ORF47	0.38
CCDC102A	0.38
SURF6	0.38
AHSA2	0.38
C11ORF68	0.38
KANK3	0.38
SCAND1	0.38
NUDT14	0.38
DDX54	0.38
NME3	0.38
STK25	0.37
LOC338799	0.37
SGSM3	0.37
LOC100270746	0.37
ELMOD3	0.37
GTF2F1	0.37
WBP1	0.37
LRCH4	0.37
CPSF3L	0.37
ZNF276	0.37
TNIP2	0.37
PHLDB3	0.37
PRR22	0.37
PHPT1	0.37
DAXX	0.37
CABIN1	0.37
HDAC10	0.37
PPAN	0.37
MXD3	0.37
BZRAP1	0.37
C6ORF108	0.37
CDK11B	0.37
C6ORF134	0.37
HDAC5	0.37
FRAT1	0.37
C17ORF107	0.37
DEF6	0.37
SYMPK	0.37
INTS1	0.37
MRPL28	0.37
CC2D1A	0.37
AP1G2	0.37
CUTA	0.37
SBNO2	0.37
WDR90	0.37
PWWP2B	0.37
ADAMTS10	0.37
STX4	0.37
ZNRD1	0.37
NACA2	0.37
EDF1	0.37
SYNGAP1	0.37
C16ORF48	0.37
LRRC45	0.37
MEGF6	0.37
SIVA1	0.37
ROGDI	0.37
FAM22A	0.37
NT5C	0.37
EHBP1L1	0.36
KIAA0495	0.36
DGCR6L	0.36
GSDMD	0.36
COBRA1	0.36
TSC2	0.36
MRPL54	0.36
DCST2	0.36
MAP3K10	0.36
KIAA0284	0.36
LOC389333	0.36
ATF6B	0.36
SFRS5	0.36
C6ORF1	0.36
ARFRP1	0.36
ACADVL	0.36
ZSCAN1	0.36
DNASE1L2	0.36
ZNF193	0.36
SDHAF1	0.36
TBC1D10A	0.36
WDR13	0.36
SEC31B	0.36
VILL	0.36
SH3GLB2	0.36
STK11IP	0.36
KLHL17	0.36
CHST12	0.36
FBXW9	0.36
C3ORF71	0.36
ZNF500	0.36
HIRIP3	0.36
RFXANK	0.36
RAPGEF3	0.36
ZNF446	0.36
IRF7	0.36
NUDT22	0.36
NAGLU	0.36
RBM5	0.36
FAM50B	0.36
BCL7C	0.36
BTBD6	0.36
ZNF784	0.36
C1ORF89	0.36
ABCA7	0.36
KIAA0649	0.36
B3GAT3	0.36
LMBR1L	0.36
RPS9	0.36
TXNRD2	0.36
RANBP3	0.36
C7ORF59	0.36
XAB2	0.35
PRKD2	0.35
MAP2K2	0.35
TMEM121	0.35
CCDC22	0.35
LOC729234	0.35
NOC4L	0.35
C17ORF65	0.35
PALM	0.35
CDK5RAP3	0.35
RPS15	0.35
COMMD4	0.35
C17ORF90	0.35
NCOR2	0.35
NDUFA13	0.35
RNASEH2C	0.35
MRPL23	0.35
NCRNA00085	0.35
LRWD1	0.35
ATAD3B	0.35
GGA1	0.35
C9ORF7	0.35
TNFRSF25	0.35
GRIPAP1	0.35
STOML1	0.35
INF2	0.35
DVL1	0.35
TRMT1	0.35
TRIM11	0.35
LOC100216545	0.35
FAM3A	0.35
TBL3	0.35
ZFPL1	0.35
SNRNP35	0.35
ANO8	0.35
TSPAN4	0.35
LOC115110	0.35
ZFPM1	0.35
C9ORF142	0.35
USHBP1	0.35
PPIEL	0.35
DNAJC4	0.35
SPNS1	0.35
CNPY3	0.35
HDHD3	0.35
C19ORF70	0.35
WDR27	0.35
GAK	0.35
DPH1	0.35
PRR24	0.35
TFPT	0.35
NOL12	0.35
PDDC1	0.35
PPP2R3B	0.35
AGAP4	0.35
FBXW4	0.35
VPS37D	0.35
DIS3L2	0.35
CSAD	0.35
PSD4	0.34
RPUSD2	0.34
FLJ45244	0.34
SPRN	0.34
C6ORF125	0.34
NPFF	0.34
GADD45G	0.34
SLC39A3	0.34
VPS52	0.34
ZNF579	0.34
TRIM41	0.34
GCDH	0.34
FAM176B	0.34
KIAA1543	0.34
BTBD2	0.34
ARFGAP2	0.34
CCDC84	0.34
FAM160B2	0.34
NAGPA	0.34
ZNF815	0.34
TRPV1	0.34
ANKMY1	0.34
NDUFB7	0.34
DGCR14	0.34
DAK	0.34
PBXIP1	0.34
MCRS1	0.34
PKD1	0.34
STUB1	0.34
ZBTB45	0.34
BCAR1	0.34
FAM98C	0.34
AZI1	0.34
RECQL5	0.34
MTMR9L	0.34
DNAJB2	0.34
NOSIP	0.34
CTBP1	0.34
MFSD10	0.34
ZNF444	0.34
HAUS5	0.34
DGCR8	0.34
ZDHHC1	0.34
ODF3B	0.34
FKBP2	0.34
PACS2	0.34
SDHAP1	0.34
AARSD1	0.34
KIAA0895L	0.34
CCDC106	0.34
ZNF767	0.34
ASMTL	0.34
ZDHHC8	0.34
FBXW5	0.34
C15ORF37	0.34
RNF166	0.34
LRP5L	0.34
RABAC1	0.34
ELL	0.34
SLC25A45	0.34
ARFGAP1	0.34
TMEM160	0.34
PDLIM7	0.34
TIMM13	0.34
BTN2A1	0.34
NCRNA00107	0.34
TRIP6	0.34
ZNF768	0.34
TECPR1	0.34
TRABD	0.34
ZNF212	0.33
LTBP4	0.33
LOC100128842	0.33
EPN1	0.33
GBA2	0.33
ADCK5	0.33
TSSK3	0.33
NFKBID	0.33
KAT2A	0.33
GLYCTK	0.33
RHPN1	0.33
DPP7	0.33
GJC2	0.33
WDR24	0.33
WDR25	0.33
BANP	0.33
PDLIM2	0.33
RABGGTA	0.33
RHBDF1	0.33
TENC1	0.33
FBXO46	0.33
AGRN	0.33
TARBP2	0.33
TRIOBP	0.33
DBNL	0.33
LRP3	0.33
ZNF335	0.33
PPT2	0.33
FDX1L	0.33
THOC6	0.33
ZNF341	0.33
TAB1	0.33
ADC	0.33
UCK1	0.33
PRPF31	0.33
DTX3	0.33
DOT1L	0.33
ACTR1B	0.33
SPAG7	0.33
C21ORF70	0.33
POMT1	0.33
UNKL	0.33
C9ORF69	0.33
KRBA1	0.33
NCRNA00116	0.33
HEXIM2	0.33
CD2BP2	0.33
TMEM91	0.33
LYSMD4	0.33
POLM	0.33
GET4	0.33
HSPBP1	0.33
CLK3	0.33
DGKQ	0.33
ZBTB47	0.33
METT11D1	0.33
ZBTB7B	0.33
AXIN1	0.33
TMUB2	0.33
STXBP2	0.33
SPATA2L	0.33
CCDC107	0.33
C2ORF81	0.33
LOC284440	0.33
ECSIT	0.33
SPDEF	0.33
BAP1	0.33
CNKSR1	0.33
DNHD1	0.32
LPIN3	0.32
TMEM175	0.32
MON1A	0.32
USF2	0.32
ZNF311	0.32
WTIP	0.32
SAMD1	0.32
DEAF1	0.32
HEMK1	0.32
TCF25	0.32
CCDC57	0.32
ADCK4	0.32
MMP23B	0.32
EME2	0.32
TRAPPC5	0.32
B9D2	0.32
FAM50A	0.32
CLCN7	0.32
FUZ	0.32
ACADS	0.32
MLPH	0.32
NDUFS6	0.32
CD151	0.32
MRPL41	0.32
TNRC18	0.32
PABPN1	0.32
PHKG2	0.32
TRIM27	0.32
SH3BP5L	0.32
CIC	0.32
PLEKHA4	0.32
ARRDC1	0.32
FLYWCH2	0.32
ASL	0.32
MAP3K11	0.32
C7ORF26	0.32
TRIM3	0.32
MEGF8	0.32
LTB4R	0.32
SH2D3A	0.32
GRASP	0.32
METRNL	0.32
PRR5	0.32
JUND	0.32
FAAH	0.32
KEAP1	0.32
SLC25A28	0.32
ULK3	0.32
ZSCAN16	0.32
C11ORF83	0.32
ZNF577	0.32
CCS	0.32
AGAP3	0.32
WRAP53	0.32
FUK	0.32
UBTF	0.32
BAT2	0.32
KLHDC4	0.32
MTHFSD	0.32
NAT6	0.32
SSNA1	0.32
MARCH2	0.32
SLC26A1	0.32
CHCHD5	0.32
PLEKHG5	0.32
TAZ	0.32
LOC100130015	0.32
C1ORF63	0.32
CTU1	0.32
DAZAP1	0.32
ATP5D	0.32
TLE2	0.32
TRAF2	0.32
HCG27	0.32
IP6K2	0.32
ALKBH6	0.32
HYI	0.32
TCEAL5	0.32
SNHG10	0.32
KLC1	0.32
ZNF358	0.32
PCIF1	0.32
ARAP1	0.31
IRX3	0.31
LRSAM1	0.31
IER2	0.31
MINK1	0.31
ACCS	0.31
GPKOW	0.31
MRPS26	0.31
ZNF787	0.31
DRAP1	0.31
STRN4	0.31
ZNF362	0.31
KIAA0913	0.31
SMTN	0.31
JDP2	0.31
LOC100129534	0.31
SF3A2	0.31
C9ORF23	0.31
JAG2	0.31
MLLT1	0.31
TSC22D4	0.31
MED22	0.31
ZFYVE19	0.31
EXOC3	0.31
ARL16	0.31
AAAS	0.31
NCRNA00115	0.31
SGSH	0.31
CUL7	0.31
AKAP8	0.31
POLD1	0.31
RAB17	0.31
DDX51	0.31
HEXIM1	0.31
ARHGEF16	0.31
SOLH	0.31
BCS1L	0.31
FAM53A	0.31
PPP1R13L	0.31
TMEM115	0.31
FTHL3	0.31
BIN3	0.31
MEA1	0.31
TPRN	0.31
RPL13AP6	0.31
MMP17	0.31
DDR1	0.31
ZNHIT2	0.31
C17ORF62	0.31
SDF4	0.31
C16ORF79	0.31
RAB40C	0.31
C17ORF106	0.31
CHD3	0.31
FBRSL1	0.31
SLC25A42	0.31
COPE	0.31
TUBB8	0.31
CLTB	0.31
LOC100131434	0.31
POLR2E	0.31
DVL2	0.31
NPAS1	0.31
FES	0.31
MAGIX	0.31
C19ORF62	0.31
FAM131A	0.31
LOC407835	0.31
CCDC85B	0.31
MGMT	0.31
GADD45GIP1	0.31
FAM167B	0.31
PLEKHM1P	0.31
SERTAD1	0.31
MRPL55	0.31
GNPTG	0.31
RNF208	0.31
C20ORF151	0.31
LRRC29	0.31
LTB4R2	0.31
TMEM161A	0.31
NOTCH4	0.31
RHBDD3	0.31
LRPAP1	0.31
ERCC2	0.31
GOLGA8B	0.31
MAP7D1	0.3
PIH1D1	0.3
DNAH1	0.3
C19ORF76	0.3
UBE2J2	0.3
PAOX	0.3
PCP2	0.3
L3MBTL	0.3
RPS19BP1	0.3
THTPA	0.3
TWF2	0.3
SURF2	0.3
BATF	0.3
ILKAP	0.3
UNC45A	0.3
UFSP1	0.3
FAM110C	0.3
PI4KAP1	0.3
VPS16	0.3
DECR2	0.3
LIN7B	0.3
HMHA1	0.3
CENPB	0.3
SCAP	0.3
CALCOCO1	0.3
PAQR6	0.3
TRIM26	0.3
THOP1	0.3
C1ORF113	0.3
ZNF580	0.3
PABPC1L	0.3
NKD2	0.3
CTDSP1	0.3
ACSF3	0.3
PNKD	0.3
ATP13A1	0.3
SIPA1	0.3
MOGS	0.3
RRP7B	0.3
C1ORF66	0.3
POFUT2	0.3
EHMT1	0.3
C22ORF40	0.3
SELM	0.3
COQ4	0.3
NUDT18	0.3
DDRGK1	0.3
AAMP	0.3
TTC21A	0.3
PDAP1	0.3
C20ORF135	0.3
B3GALT6	0.3
HIP1R	0.3
KLHL26	0.3
ANKRD13D	0.3
MECP2	0.3
FLJ10357	0.3
CCDC142	0.3
LOC80154	0.3
SIRT7	0.3
NDUFV1	0.3
HSPA12B	0.3
BRD2	0.3
SEPT5	0.3
HCG26	0.3
WHSC2	0.3
UROD	0.3
MEG3	0.3
NCAPH2	0.3
LSMD1	0.3
SH3GL1	0.3
SDSL	0.3
RNPEPL1	0.3
GRHPR	0.3
MRPL43	0.3
C19ORF66	0.3
ELOF1	0.3
TUSC1	0.3
LOC646471	0.3
PNPLA6	0.3
DND1	0.3
HYAL2	0.3
DOCK6	0.3
ZNF691	0.3
AGAP6	0.3
CLEC11A	0.3
TMEM222	0.3
DCTN3	0.3
MPND	0.3
FAM116B	0.3
C1ORF122	0.3
MYL5	0.3

## Sheet: cBio0.3
correlated Gene	Spearman's Correlation
NFKBIL1	0.790431
C6ORF47	0.731694
GPANK1	0.7212
GNL1	0.707381
ZBTB22	0.698322
WDR46	0.692153
DDAH2	0.680296
TSSC4	0.675669
SNRNP70	0.672945
NELFE	0.672704
LEMD2	0.672551
SUGP1	0.666978
ZGPAT	0.664746
UBXN1	0.663126
CCHCR1	0.663
HDGFL2	0.661347
CCDC12	0.660682
SART1	0.660168
CCS	0.65695
DOHH	0.654643
ZNF524	0.653085
RXRB	0.652442
ARL6IP4	0.646555
CLASRP	0.645238
CROCC	0.645062
FKBP8	0.642767
PHF1	0.641628
PIN1	0.640806
ZNF513	0.640203
RBM42	0.63895
LZTS2	0.638608
MIB2	0.636988
STK19	0.635427
ZNF653	0.635165
GADD45GIP1	0.633882
TFPT	0.632536
QTRT1	0.632341
CCDC9	0.632297
PPP1R12C	0.632237
CDC37	0.631964
ZNF787	0.627763
CCDC124	0.627492
RPP21	0.627303
YJU2	0.627164
DNPH1	0.627026
LENG1	0.626762
IRF2BP1	0.625501
MBLAC1	0.625039
EGFL8	0.624517
MAD1L1	0.622505
CACTIN	0.622262
INO80B	0.622244
XAB2	0.621475
WASH3P	0.621034
WDR83	0.620608
WASH2P	0.619127
SIRT6	0.617964
FKBP2	0.617087
ZNF76	0.616657
RABEP2	0.616075
C1ORF35	0.615709
IRF3	0.61565
ZBTB17	0.614848
MOB2	0.614666
NUDT14	0.614088
SAFB	0.612594
KLC4	0.612253
GTPBP6	0.612115
ZNF414	0.611949
MBD3	0.611719
ZNF628	0.610487
REX1BD	0.610464
USE1	0.610379
ATP5F1D	0.608954
ZNF205	0.608872
ASPSCR1	0.60834
DRAP1	0.607246
ANKS3	0.606786
SCAF1	0.606766
PNKP	0.606273
ZNF775	0.605662
FDX2	0.605282
SCAND1	0.603034
DXO	0.602882
WASH7P	0.601814
CAPN10	0.601522
FRS3	0.60132
PPAN	0.600215
MVB12A	0.599521
OGFOD2	0.597497
DMAP1	0.597395
PFDN6	0.596276
BBC3	0.596186
FLOT1	0.59588
DAPK3	0.595399
PRPF31	0.594746
OGFR	0.59464
BAX	0.594525
SELENOO	0.593822
ZNF428	0.593086
NOL12	0.592574
MICOS13	0.592559
PEX16	0.592004
EDF1	0.591638
CXXC1	0.590249
PRKRIP1	0.589986
TMEM259	0.589708
RPS9	0.589386
HSPBP1	0.589169
SIX5	0.588438
RAB11B	0.588218
UQCC3	0.587974
NOSIP	0.587811
RBM10	0.587628
RAB24	0.587369
CCDC130	0.58731
KLF16	0.587227
TRMT2A	0.586619
CDK10	0.586481
MRPL2	0.586418
MZT2B	0.586084
P2RY11	0.585541
CNPY3	0.584331
BCL7C	0.584288
TRMT61A	0.583497
ZNF219	0.582492
CHMP6	0.582431
ARFRP1	0.582136
ARHGEF1	0.581615
NDUFB7	0.581609
NDUFS7	0.581233
MRPL23	0.58097
CLTB	0.580709
TJAP1	0.580552
EHMT2	0.579659
BRAT1	0.579601
TMED1	0.57924
C7ORF50	0.579133
CFAP410	0.579001
SPSB3	0.578043
E4F1	0.577483
NDUFA13	0.577365
SAFB2	0.577298
AURKAIP1	0.577236
MEA1	0.577175
TRAPPC5	0.576599
TSR3	0.57642
CEP131	0.576219
ALKBH7	0.575749
FBXL15	0.575682
THAP7	0.57509
SLC39A13	0.574627
UBALD1	0.574223
WDR13	0.573031
PAXX	0.573
TEDC1	0.572945
TMUB1	0.572276
RNF5	0.57209
MPG	0.571747
EIF3G	0.570354
RPS15	0.569872
RFXANK	0.569809
FBXL8	0.569168
FAM3A	0.568434
ZNF579	0.568168
NR1H2	0.567469
THAP3	0.567002
HMG20B	0.566992
RPS19BP1	0.566454
NUDT22	0.566284
BRF1	0.566279
GTF2H4	0.566137
SIVA1	0.565174
SSNA1	0.565127
ABHD17A	0.564847
WASH8P	0.564741
MRPL53	0.564424
AARS2	0.564271
SPSB2	0.563936
FAM207A	0.563864
ANAPC2	0.563573
DGCR6L	0.563055
SRRT	0.562858
INAFM1	0.562802
PPP1R35	0.561875
SLC38A10	0.561786
ZFPL1	0.561578
CCDC85B	0.561235
MRPL28	0.561067
ZNRD1	0.560748
SCRN2	0.560699
OXLD1	0.5606
AKAP8L	0.559599
TAF6L	0.559329
RPL28	0.559326
TMEM160	0.559314
CCDC107	0.559234
FKBPL	0.559093
NOP53	0.559053
STK11	0.5576
JOSD2	0.557236
ZNF784	0.556324
SURF2	0.556236
SDHAF1	0.556154
FAAP20	0.556045
ZBTB48	0.55573
DUS3L	0.555019
TPGS1	0.554417
NUBP2	0.553283
HEXD	0.553209
EPN1	0.553151
B3GALT4	0.552923
SPPL2B	0.552628
APBA3	0.552463
RHOT2	0.552459
ALKBH4	0.552354
INO80E	0.552203
SLC66A2	0.55218
LMNA	0.551549
AGER	0.551357
DNAJC4	0.550924
PACSIN3	0.549945
NT5C	0.549698
STX10	0.549546
UQCC2	0.54946
FUS	0.549385
D2HGDH	0.549159
LSM7	0.548649
RFNG	0.547913
RGL2	0.54774
POLRMT	0.54767
B4GALT7	0.547519
DNAJC17	0.547398
COPE	0.547295
PIDD1	0.547229
ZFAND2B	0.547191
TNIP2	0.547025
SH2B1	0.546445
MRPL54	0.546023
KPTN	0.545538
PRDX5	0.545469
SURF6	0.544857
TIMM44	0.544834
CCDC61	0.544477
RABAC1	0.544099
ZNF668	0.543773
CDK3	0.543661
ZNF408	0.54364
RNH1	0.54331
PEX14	0.542199
CENPT	0.541455
ZNF688	0.541412
MRPL55	0.541337
NDUFS6	0.541163
KRI1	0.541078
MUS81	0.541012
HNRNPA0	0.540951
GUK1	0.540797
TEN1	0.540775
IKBKG	0.54076
FAM50A	0.5407
CHTF18	0.54063
FIS1	0.540042
RASSF7	0.539899
TIMM13	0.539458
CCDC102A	0.539457
ARMC5	0.539217
TELO2	0.538776
LAMTOR4	0.538339
B3GAT3	0.537599
FAM98C	0.537109
SPHK2	0.536997
TRMT1	0.536904
VPS9D1	0.536735
SPATA2L	0.536651
RNASEH2C	0.536641
DNLZ	0.536431
ASMTL-AS1	0.535992
PWWP2B	0.535906
EXD3	0.53588
ABT1	0.535767
C19ORF25	0.535671
ZNF837	0.535494
NDUFA11	0.535109
MRPL41	0.534858
MIIP	0.534823
MAP2K2	0.534775
MRPL20-AS1	0.534373
ELOF1	0.533964
MAFK	0.533926
NFKBIB	0.533683
MAN2C1	0.533476
ARFGAP1	0.533442
KMT5C	0.532934
PABPN1	0.532439
ALDH16A1	0.532264
CUTA	0.531949
PRKCSH	0.531406
BAD	0.530506
ESS2	0.529899
COMMD4	0.529259
RILPL1	0.528206
TLE5	0.527667
NOXA1	0.527588
PHPT1	0.5274
TMEM129	0.527313
TRADD	0.527043
PQBP1	0.526811
FAU	0.526594
ABHD16B	0.526365
FAM193B	0.526331
VPS51	0.525738
C6ORF226	0.525726
CDC42EP5	0.525286
CC2D1A	0.524956
UBXN6	0.52449
ZNF358	0.524253
EXOC3L1	0.523562
C11ORF68	0.522741
SF3A2	0.522641
KLHDC3	0.522427
VARS2	0.52233
RABL6	0.522317
PLEKHJ1	0.52219
CTBP1	0.522016
FASTK	0.521731
MAP1S	0.521681
ABHD16A	0.521646
MTLN	0.520901
PICK1	0.520536
SSBP4	0.52036
YIPF2	0.520038
C16ORF86	0.519828
TP53I13	0.519682
DTNBP1	0.519343
NAT14	0.519239
ZNF580	0.518871
DDX54	0.518827
ENKD1	0.518665
PSMG4	0.518609
CTU1	0.518536
DPP7	0.51852
SNRNP35	0.518402
MRPS26	0.518175
ZNF444	0.517913
SDR39U1	0.517522
AP5Z1	0.517197
GIPC1	0.516643
NCLN	0.516629
TRIR	0.516025
CYTH2	0.515705
PMVK	0.515588
TAF1C	0.515264
MAP2K7	0.515037
GIGYF1	0.514976
NME3	0.514873
PMF1	0.514625
PUS1	0.51453
CIAO3	0.51441
TRAPPC12	0.513432
CSNK1G2	0.51295
SPRN	0.512946
STOML1	0.512707
PIH1D1	0.512617
PGLS	0.512566
DVL1	0.512561
NACA2	0.512247
BORCS6	0.511893
ATG4B	0.511132
PTRH1	0.511127
ARVCF	0.511113
MRPL52	0.510693
EMC10	0.510501
DDX39B	0.510403
NDUFB8	0.510073
ISOC2	0.509919
ARRDC1-AS1	0.509871
SKIV2L	0.509481
PTOV1	0.508752
ZGLP1	0.508626
MXD3	0.508296
HRAS	0.508255
WDR18	0.507842
PRR5	0.507218
ERF	0.506948
PLEKHH3	0.506841
EWSR1	0.506717
LRRC45	0.506641
THOC6	0.506563
MOGS	0.506511
LOC143666	0.506497
ABTB1	0.506364
FLYWCH1	0.506312
BRICD5	0.506205
STK25	0.505936
BORCS8	0.505754
NOC4L	0.505749
TSC22D4	0.505423
STUB1	0.505327
ZNF593	0.505304
TUT1	0.505236
SMIM29	0.50518
GTF2F1	0.50509
ZNF692	0.504958
RPL18	0.504748
H1FX	0.504427
SPAG7	0.504362
CHST12	0.50407
MAP3K11	0.503986
DEF6	0.503846
CDC34	0.503667
TBCC	0.503552
ADCK5	0.503465
ZNF133	0.503387
EEF1D	0.503341
DPH7	0.502978
RRP1	0.502893
SLC25A29	0.502761
ZNHIT1	0.501927
DPM3	0.501562
TRABD	0.500895
RPL36	0.50078
SLC39A7	0.500566
ELOB	0.50055
ENGASE	0.500382
GLI4	0.500316
INKA1	0.500227
FZR1	0.499267
DMPK	0.499077
RPL13	0.499075
ZBTB45	0.498745
GPATCH3	0.498332
GJC2	0.498316
LRP3	0.498204
CCDC88B	0.498067
TNK2	0.497842
NCAPH2	0.497745
GSDMD	0.497627
FKRP	0.497434
CUEDC2	0.497301
TRAPPC6A	0.497203
ARL2	0.497199
RNF25	0.497055
BTBD6	0.497045
ADAT3	0.496232
TRAF2	0.4961
CEMP1	0.49603
NDOR1	0.495906
NAA38	0.495888
LIN7B	0.495832
BRMS1	0.495574
ROMO1	0.495555
INTS11	0.49536
ZNRD2	0.495167
ABHD8	0.494935
PHLDB3	0.494786
HES4	0.494109
ATAD3B	0.49399
SLC12A9	0.493739
TMEM250	0.493576
MCRIP1	0.49331
PAF1	0.493145
UFSP1	0.492949
WASH5P	0.492793
MYL6B	0.49177
BAG6	0.491648
SLC39A3	0.491427
ETFB	0.491394
ALKBH6	0.491284
NELFB	0.491097
KLHL17	0.491036
RANBP3	0.490988
SYCE1L	0.490728
HSF4	0.49072
ODF3B	0.490651
TEPSIN	0.490489
FAAP100	0.490435
MTG1	0.490365
RHBDD3	0.490331
ANKRD9	0.490321
SDF2L1	0.490189
ZNHIT2	0.49005
FAM167B	0.489972
MRPS18A	0.48996
MRPL14	0.4898
CLPP	0.489648
PPP1R14A	0.489301
MPST	0.489273
DBNL	0.488966
MPND	0.488935
RRP9	0.488667
DAZAP1	0.488276
BABAM1	0.487858
SAPCD1	0.487456
RPL35	0.486725
TNFRSF14	0.486553
SCNN1D	0.486534
HOOK2	0.486241
MGMT	0.486069
R3HCC1	0.486066
TRIP6	0.485756
REXO1	0.485606
PTGES2	0.485467
ECSIT	0.485426
TMEM161A	0.484808
CRTC1	0.484789
JMJD1C-AS1	0.484641
NAGPA	0.484611
SGTA	0.484572
SGSM3	0.484567
SLC25A6	0.484477
MIGA2	0.484253
SIRT7	0.48392
MAP3K10	0.483702
HAUS7	0.483367
AKAP17A	0.482821
ECHDC2	0.482801
USF2	0.482518
MRPS34	0.482456
CDK5RAP3	0.482346
U2AF1L4	0.482287
TXNRD2	0.48206
SH3GL1	0.481793
EPS8L1	0.481389
EVI5L	0.481328
TADA3	0.481263
TBL3	0.480894
RNF5P1	0.480777
NDUFV1	0.480203
SMTN	0.480124
SIPA1	0.480003
HOMER3	0.479903
C19ORF24	0.478989
FBXW5	0.478984
DNAJB2	0.478846
DGCR6	0.478678
UBXN11	0.478621
MIER2	0.478547
NSUN5	0.478268
CTDP1	0.478184
CTU2	0.477674
NTHL1	0.477659
SLC2A4RG	0.4776
CCDC22	0.47757
STX4	0.477504
KLHDC4	0.477285
DMWD	0.477238
LRWD1	0.477236
TSPO	0.47719
LMF2	0.476588
C17ORF49	0.47656
C9ORF16	0.476521
ZNF821	0.476433
AMDHD2	0.476219
MON1A	0.476204
LRRC29	0.475186
LCAT	0.475142
BCL2L12	0.474549
JMJD7-PLA2G4B	0.47416
AGAP3	0.473964
MICALL2	0.473778
MVD	0.473547
FAHD2CP	0.473254
CRACR2B	0.473241
PEX11G	0.473217
LUC7L	0.472953
BICDL2	0.472918
RPP25L	0.472802
CROCCP2	0.472599
OAZ1	0.472417
GCDH	0.471822
PDAP1	0.471613
HTRA2	0.471513
RPUSD2	0.471508
FBXO46	0.470846
UBE2J2	0.470714
KANK3	0.470598
DUSP23	0.470583
IER2	0.470534
GNPTG	0.470448
POLR2E	0.4704
SNHG32	0.470271
HYI	0.470125
MST1	0.47007
SDF4	0.469832
ETV2	0.469798
RUVBL2	0.469732
NTMT1	0.469644
IDH3G	0.469498
C1ORF159	0.4694
CLK3	0.469298
COMTD1	0.468631
KMT2E-AS1	0.46851
BICRA	0.468345
H1FX-AS1	0.468247
ZNF446	0.468185
LIN37	0.468044
MED16	0.467984
TOP3B	0.46786
DDX49	0.467574
A1BG	0.467564
UCN	0.466796
METTL26	0.466745
HIRIP3	0.466623
HDAC10	0.466562
LZTR1	0.466116
C1ORF122	0.465976
FAM156A	0.465821
ELL	0.465794
PARP10	0.46571
CDPF1	0.465556
MSS51	0.465369
VWA1	0.465012
PTMS	0.464857
MUTYH	0.46485
IL11RA	0.464787
FAM50B	0.46461
YIPF3	0.464339
MEF2B	0.464335
GADD45G	0.463961
ZBTB12	0.463898
CCDC154	0.46377
MRPL4	0.463613
RNF126	0.463495
PRR22	0.463425
LRCH4	0.463354
TEAD3	0.46299
RALY	0.462957
CCDC106	0.462882
SNAPC4	0.462704
NSUN5P2	0.462696
ITPA	0.46253
RPS19	0.462503
POLL	0.46223
BLOC1S1	0.462167
PPOX	0.462006
CORO1B	0.461905
RNF166	0.46184
CNTROB	0.461638
EPS8L2	0.461474
ERCC1	0.461423
WDR74	0.461373
ATAD3A	0.460408
TMEM240	0.460391
RRAS	0.460267
CAVIN3	0.45982
RAB4B	0.459578
GALK1	0.459521
EML3	0.459447
SPACA6	0.458741
TWF2	0.458609
FBXL19	0.458339
FLYWCH2	0.458253
RPS10	0.458109
AIP	0.457914
TCEA2	0.457719
NSUN5P1	0.457565
MIF	0.457414
GGA1	0.457393
PERM1	0.457262
SELENOH	0.457124
TAZ	0.456949
DAXX	0.456629
MAGIX	0.456372
EVA1B	0.456153
ANKRD13D	0.455959
PDLIM7	0.455823
MRPL43	0.455803
SPOUT1	0.455789
NDUFS8	0.455709
ATG101	0.455539
WBP1	0.455441
FAM173A	0.455361
TYK2	0.455197
TNFRSF6B	0.455195
LENG9	0.454468
NMRAL1	0.454447
GPS2	0.454386
SLC25A28	0.454234
CCDC159	0.453857
SGF29	0.453545
BOLA1	0.45324
DDTL	0.453092
SCO2	0.453063
C12ORF57	0.453052
MCRS1	0.452865
RNF215	0.452641
DDRGK1	0.452589
THOP1	0.452499
NUDC	0.452412
U2AF1	0.452315
CYP2D7	0.452284
NPFF	0.452224
XRCC3	0.452087
PCED1A	0.452021
BORCS8-MEF2B	0.452008
SAC3D1	0.451926
POLR2L	0.45187
PKN1	0.451655
HLX	0.451456
HGS	0.451325
PSMG3	0.451137
RBBP8NL	0.451101
MTA1	0.451065
UBE2M	0.450617
MOSPD3	0.450615
MFSD10	0.450482
LONP1	0.450399
AARSD1	0.450335
TBC1D17	0.450238
WDR45	0.450224
TMEM175	0.450171
UBTD1	0.450123
PPDPF	0.450119
LTC4S	0.450066
DUS1L	0.449901
CENPB	0.449894
IDUA	0.449513
UROD	0.449414
TMEM86B	0.449294
AKT1S1	0.449263
C19ORF53	0.449216
MACROD1	0.449199
TIGD5	0.448767
B3GALT6	0.448748
PHETA1	0.448451
KEAP1	0.448406
TRIM11	0.448359
MED25	0.448327
ESRRA	0.448002
USP20	0.447942
NAGK	0.447849
NPEPL1	0.447766
ANAPC11	0.447525
PBX2	0.447199
GPSM1	0.44709
R3HDM4	0.447035
FARSA	0.447002
B9D2	0.446946
ZNF581	0.446826
RAB13	0.446301
HSD17B8	0.446191
GNB1L	0.445974
ZNF276	0.445828
UCK1	0.445742
UBAP1L	0.445507
INF2	0.445353
U2AF2	0.4453
JUND	0.44516
TNFRSF4	0.44509
MRPL34	0.445039
SYTL1	0.444752
OSGEP	0.444746
SF3B5	0.444663
NAA10	0.444653
RPLP2	0.444384
RRP7A	0.444332
THAP4	0.444323
GRASP	0.444211
BCS1L	0.444112
C7ORF26	0.444073
COX4I1	0.444014
STRN4	0.443808
SPG7	0.443641
HAUS5	0.443526
GPX1	0.443456
CAPN15	0.443403
PBXIP1	0.443374
MZF1	0.443162
HYAL2	0.443021
FBXL12	0.442899
SYMPK	0.442791
C14ORF93	0.442708
BTBD2	0.442572
TFEB	0.442334
PSMB10	0.442186
METRNL	0.442172
ZNF771	0.441989
PHRF1	0.441616
POLR2F	0.441475
LYL1	0.441356
TMEM91	0.441261
TPRA1	0.441168
PPCDC	0.441045
CHMP2A	0.440368
GET4	0.440299
PFKL	0.440117
RAD9A	0.440108
NAT9	0.440092
MYH7B	0.440078
BCAR1	0.439965
TARBP2	0.43973
AMT	0.439697
CD151	0.439621
KAT8	0.439445
MCRIP2	0.439402
RABGGTA	0.439348
TPM2	0.439168
EXOSC5	0.439149
EIF2B4	0.439004
RNF113A	0.438948
CDK11B	0.438931
MED11	0.438662
RRP7BP	0.438365
LYSMD4	0.438054
CSNK2B	0.437961
PAM16	0.43778
POLD1	0.437661
CCM2	0.437177
FBXW9	0.436582
HEXIM2	0.43642
SLC9A3R2	0.436333
NEURL4	0.43627
FBXO44	0.436109
CRELD2	0.436002
COL11A2	0.435646
CCDC137	0.435616
PELP1	0.435378
SNRPC	0.43532
GRHPR	0.435228
PLSCR3	0.434815
MRPL38	0.434792
AXIN1	0.434695
MYL5	0.434392
CRYGS	0.434347
SNHG10	0.434273
TESK1	0.434114
CIRBP	0.433593
RFX1	0.433344
LMNTD2	0.433232
TRIOBP	0.433214
TOMM6	0.43309
DCAF15	0.433058
NRL	0.433019
AAMP	0.432995
NUCB1	0.432866
C19ORF71	0.432842
SARS2	0.432778
ACADVL	0.432588
CD27-AS1	0.432579
TSR2	0.43212
CHCHD6	0.432044
NDUFB11	0.431962
ACTR1B	0.431902
PPP1R13L	0.43189
AGAP4	0.431807
ZNF212	0.431673
NEIL1	0.431662
PRSS53	0.431634
PPP2R3B	0.431403
DDX41	0.431398
NPIPB3	0.431344
PDLIM2	0.431094
EEFSEC	0.430901
MXD4	0.430868
FIZ1	0.430862
EGLN2	0.430539
ZFPM1	0.430359
RNF220	0.430195
ARMC6	0.430114
RPL13A	0.430107
SYNE4	0.430042
ACAP3	0.430026
POLR2I	0.429951
TSPAN4	0.429817
CDK11A	0.429813
TBCB	0.4296
SERTAD1	0.429441
PACS2	0.429424
MZT2A	0.429217
KLHL22	0.429119
FITM1	0.429042
RPUSD1	0.428809
ZNF282	0.428763
SCYL1	0.428697
MARCH2	0.428408
TAB1	0.428305
LRPAP1	0.428052
PYM1	0.428011
MFSD12	0.427895
PHKG2	0.42758
ARIH2OS	0.427532
MAPK8IP3	0.427443
ARL16	0.427341
LOC407835	0.427197
QPCTL	0.427145
SAMD1	0.427143
TMEM121	0.427018
C19ORF47	0.426966
RPLP1	0.42683
TAF10	0.426705
EHBP1L1	0.426591
NUDT1	0.426332
PEX6	0.426288
GNB2	0.426132
HDAC7	0.425998
TNFRSF25	0.425983
GPKOW	0.425689
ADRM1	0.425332
CCR10	0.425242
RNF31	0.425098
BIN3	0.425045
BABAM2-AS1	0.424933
F8A1	0.424861
TIMM29	0.424654
APOE	0.424649
CPSF4	0.424323
ASMTL	0.424252
PPP6R2	0.424181
IFI27L1	0.424135
IRF7	0.424078
LMAN2	0.424059
ECI1	0.423934
ENO3	0.423512
COQ8B	0.423362
C6ORF136	0.423289
B4GALNT4	0.42315
MYO15B	0.42307
ECH1	0.422973
DGKZ	0.42295
CPTP	0.42264
WDR83OS	0.422475
WRAP53	0.422468
POMC	0.4222
PTRHD1	0.422115
MYPOP	0.422067
FBRSL1	0.422052
GPR35	0.422032
MED15	0.421869
VMO1	0.421785
NEURL2	0.421551
TRIP10	0.421446
CLEC11A	0.421288
PRMT7	0.421178
GTPBP3	0.421072
EGFL7	0.420988
TRIM39	0.42093
LOC728743	0.420889
DDX51	0.420854
CCDC84	0.420835
ALKBH2	0.420811
CYBA	0.420559
USHBP1	0.4205
DCTN3	0.420405
MAP1LC3A	0.420309
KIAA0895L	0.420106
YDJC	0.419974
MALSU1	0.419499
ZNF296	0.41921
PHYKPL	0.419063
CLDN5	0.418507
TRAPPC1	0.418188
ROGDI	0.417922
CHCHD5	0.417851
ZMAT5	0.417781
AK1	0.417256
NUPR1	0.417093
FDXR	0.417057
DICER1-AS1	0.417054
SLC25A11	0.417004
ARRDC1	0.416895
ZNF691	0.416776
MRPS24	0.416399
ZMYND19	0.416329
PHLDA3	0.416188
RPL13AP3	0.416159
ATXN7L2	0.41612
CCDC71	0.416063
NELFA	0.415836
DEAF1	0.415776
SFSWAP	0.415654
SPNS1	0.415467
ASGR1	0.415306
HIGD2A	0.415214
PSMC3	0.414878
CLDN15	0.414849
DECR2	0.41472
BANP	0.414715
NAGLU	0.414678
GMPPA	0.414658
SCX	0.414651
RHPN1	0.4145
ZNF511	0.41438
ILKAP	0.414274
GRWD1	0.414052
ACADS	0.413996
PWWP3A	0.413928
TMEM191A	0.413898
ARHGAP4	0.41375
VARS	0.413733
CPT1B	0.413582
HCG26	0.413572
DENND6B	0.413571
TOM1	0.413273
JDP2	0.413271
RBCK1	0.41315
KXD1	0.413052
RPL18A	0.41294
POP7	0.41277
GFER	0.412759
ARHGAP45	0.41251
HDDC3	0.412411
SNAPC2	0.412331
DHRS4	0.412324
LIME1	0.412305
ENDOG	0.412165
PRMT1	0.412046
CCDC157	0.411808
GLYCTK	0.411465
LOC100270746	0.411376
STPG3	0.410919
RNPEPL1	0.410896
MAZ	0.410887
GCAT	0.410706
MAN1B1	0.4107
MRPL57	0.410659
SHFL	0.410574
HIP1R	0.410405
IMP4	0.410349
ARID5A	0.41014
ARF5	0.409943
PAQR6	0.409841
FLT3LG	0.409787
LSM10	0.409701
ZSCAN18	0.409677
IFI27L2	0.409249
UBALD2	0.409186
METTL17	0.409092
SNRPB	0.408941
ST20	0.408854
SELENOM	0.408763
CCDC24	0.408677
C12ORF10	0.408639
MTCH1	0.408445
MAMDC4	0.408432
NCKAP5L	0.408325
PCBP4	0.40824
CLEC3B	0.408099
OTUD5	0.408078
POLM	0.407696
PILRB	0.407537
RECQL5	0.407089
ATP5IF1	0.406943
CADM4	0.406803
DHX34	0.406753
RNF208	0.406536
CHCHD1	0.406437
PAOX	0.406369
PPP1R16A	0.406284
FES	0.406269
SNHG7	0.40623
PNPLA6	0.406152
TMEM222	0.40615
MYDGF	0.406093
AGPAT2	0.405987
TRPT1	0.405958
PRRT1	0.405723
SDHAP3	0.405675
GTF3C5	0.405672
ZDHHC24	0.405603
EXOSC4	0.405516
HSD11B1L	0.405477
TRIM28	0.40528
SIL1	0.405279
CHRNA10	0.405228
ZNF839	0.405007
YIF1B	0.404941
ZNF576	0.404937
ABCD4	0.404903
RPS21	0.404865
C8ORF82	0.404788
APBB3	0.404626
INTS1	0.40461
ADAMTS13	0.40447
YJEFN3	0.404444
ZNF394	0.404424
LDLRAD2	0.404382
BATF	0.404366
GATD3A	0.404336
ARSA	0.403907
CCNL2	0.403875
B4GALT2	0.403869
PMPCA	0.40386
IFT43	0.403818
POLR2J4	0.403683
TUFM	0.403616
NDUFA3	0.403359
PLA2G6	0.403211
TBC1D3B	0.403006
SLX1B	0.402968
MTX1	0.402918
PRR14	0.402463
PKP3	0.402389
SLC16A8	0.402328
RCC1L	0.402136
FAM131A	0.402083
C8G	0.402001
APOBR	0.401718
CD2BP2	0.401631
CRELD1	0.401433
SFI1	0.401419
JMJD4	0.401336
HDHD3	0.400572
HDAC5	0.400087
TMEM223	0.399978
RPS16	0.399844
FUZ	0.39976
CNOT3	0.399751
TUSC1	0.399548
NUDT18	0.399509
ACSF3	0.399467
TMEM134	0.399331
SLC66A1	0.399283
TUBGCP6	0.399108
MTHFSD	0.398969
RAD23A	0.398928
CLIC1	0.398861
ZRSR2	0.398601
SNRPA	0.398509
IFT27	0.398462
FAM89B	0.398418
CCDC28B	0.398387
SRA1	0.398362
RNF112	0.398361
CTDSP1	0.398289
PRADC1	0.398098
TBKBP1	0.397964
RPS6KA4	0.397958
ARFGAP2	0.397956
COMT	0.397925
RHOD	0.397859
CENPX	0.397824
DHX16	0.397792
COPS9	0.397534
SNORC	0.397238
SUPT5H	0.397188
PPP2R1A	0.397093
ZNF598	0.397068
TMEM234	0.397044
ZNF777	0.39701
PRKD2	0.396862
ADM5	0.39685
PNPLA2	0.396848
NAA80	0.396798
PRR3	0.396736
EMC6	0.396713
FBF1	0.396576
TNKS1BP1	0.396519
MAP7D1	0.396504
NACA4P	0.396436
CARD19	0.396308
CAMSAP3	0.396041
ELP5	0.396026
FBXW4	0.396022
NDUFA4L2	0.395842
TMEM115	0.395821
RCN3	0.395815
MST1P2	0.395742
SDSL	0.395711
CYBC1	0.39559
TRMU	0.395539
NUDT16L1	0.395374
RPL19	0.395327
VPS37D	0.395255
LOC728392	0.395254
IL17RC	0.395075
RILP	0.394892
NDUFAF3	0.394841
PKN3	0.394785
ERCC2	0.394304
SNX21	0.394286
TCAP	0.394263
SH2D3A	0.394073
ARHGDIA	0.394017
ZNF341	0.393923
NDUFB10	0.393892
DNASE1L2	0.393866
REXO4	0.393847
RPL10A	0.393596
CZIB	0.393525
SRF	0.393523
TMEM42	0.39351
NCBP2AS2	0.393467
PUSL1	0.393463
GPX4	0.393412
DCST2	0.393309
ASCC2	0.393204
COL9A2	0.392976
RPL13AP20	0.39288
MFRP	0.392843
SAT2	0.392245
AAAS	0.392089
KIFC3	0.391906
AGRN	0.391863
STXBP2	0.391853
POLR2H	0.391647
KRBA1	0.391469
FPGS	0.391345
MYH3	0.391211
SLC35B2	0.391172
GIMAP1	0.391168
NAPRT	0.391092
TCEAL6	0.390929
DCXR	0.390928
ATAT1	0.390682
MED26	0.390624
TCIRG1	0.390527
UCKL1	0.390485
CNPY2	0.390435
TNNI2	0.390419
PFDN2	0.390289
TYMP	0.390253
ARAP1	0.390194
IER5L	0.390178
ERP29	0.390017
PIGQ	0.389813
PCYT2	0.389669
DRG2	0.389505
CFAP73	0.389345
PCGF1	0.389251
SWSAP1	0.389247
HNRNPM	0.389231
CBX8	0.389138
UNC45A	0.388838
SLC27A1	0.388827
NUTM2A	0.388771
B3GNTL1	0.388757
ACTL10	0.388606
MRM3	0.388563
RPL13AP6	0.388515
RASSF1	0.388473
RGS12	0.388359
CCDC17	0.38821
ELP6	0.38802
COL18A1	0.387978
RASA4CP	0.387954
ZFYVE19	0.387719
COQ4	0.387629
HAPLN2	0.38759
UQCR11	0.387554
TMEM120A	0.387497
ZNF362	0.387368
RIN1	0.387225
C19ORF48	0.38676
RAVER1	0.386634
CAMK1	0.386616
JAG2	0.38659
UBTF	0.386523
RAB40C	0.386359
RPS18	0.386355
CDK9	0.386293
TCF25	0.386246
SGSM2	0.38623
GRIPAP1	0.38619
ZNF575	0.386187
ABCF3	0.386038
PEX10	0.385926
GATD1	0.385754
ZDHHC8	0.385691
CLEC18A	0.38538
SNHG11	0.385346
LOC155060	0.385193
XRCC1	0.385013
TCEAL5	0.384954
MSANTD1	0.384844
ABHD14A	0.384764
GOLGA2P10	0.384553
ABCB8	0.384531
PRKCZ	0.384478
SLC39A5	0.38447
SHF	0.384272
NOC2L	0.384066
PLD3	0.384048
RPS11	0.383994
HPS6	0.383886
LINC00115	0.38381
SLC27A5	0.383759
LYPLA2	0.383647
ST20-AS1	0.383243
POLR1C	0.38309
TSIX	0.382988
MLST8	0.382894
CHID1	0.382822
ATF6B	0.382756
KIF7	0.38247
RPS5	0.382338
TRIM41	0.382333
YPEL3	0.382304
CCDC57	0.382277
ZNF768	0.382249
FAM53A	0.382242
ACBD4	0.382109
FBRS	0.382081
EIF6	0.38192
RPSAP9	0.381894
EXOC3L2	0.381809
NR2F6	0.381721
MRM1	0.381641
SNX17	0.381615
C1QTNF12	0.381595
TBC1D10A	0.381414
MYL6	0.381359
LBX2	0.381339
LRP5L	0.381216
HYPK	0.381063
COX5B	0.38102
LTBP4	0.380995
DNTTIP1	0.380903
CYHR1	0.380876
GRK6	0.380853
FAM160A2	0.380841
ATG4D	0.380808
C19ORF73	0.380597
TAF15	0.380455
TBC1D22A	0.380291
C2ORF81	0.380075
TMEM11	0.37995
TSNARE1	0.379946
MICAL1	0.379826
PGF	0.379728
ULK3	0.379714
C1QTNF4	0.379567
NAA60	0.379502
TMPRSS5	0.379414
MRPS12	0.379279
PRX	0.379032
PSMB6	0.379017
CHADL	0.378954
YIF1A	0.378939
PTDSS2	0.378535
RANGRF	0.37827
DTX2	0.378142
WTIP	0.378112
ST3GAL3	0.37811
DDA1	0.378083
NDUFB2	0.37805
TSEN54	0.377934
SERTAD4-AS1	0.377907
PNPLA7	0.377741
NFKBIE	0.377517
PAK4	0.377389
ZNF574	0.377327
TRIM27	0.377299
DHRS4L2	0.377249
PANK4	0.377127
NHP2	0.37703
LINC00240	0.376986
ACBD6	0.37681
ARMH1	0.376788
PRPF6	0.37664
SERF2	0.376455
BSG	0.376412
PLEKHO1	0.376385
IRX3	0.375799
TPRN	0.375715
RPL37A	0.375625
ID1	0.375547
C19ORF44	0.375517
TRMT112	0.375508
HAGHL	0.375066
SIGIRR	0.375038
NDUFA2	0.374784
LOC606724	0.374668
ICAM3	0.374662
RPL27A	0.37446
WRAP73	0.374444
CHKB-CPT1B	0.374353
LGALS4	0.374324
PFN1	0.374266
FAM110D	0.373923
COX8A	0.373759
C6ORF132	0.37365
TMA7	0.373489
TREX2	0.373414
KCTD17	0.373334
FTH1P3	0.373321
ACAA1	0.373277
MPLKIP	0.373273
TNFSF12	0.373253
ADAD2	0.373159
HCG27	0.373108
PIM3	0.373066
PHF23	0.37305
SLC25A42	0.372915
SHC2	0.372766
DGKQ	0.372715
TMED9	0.372631
COX4I2	0.37263
PMM1	0.372558
LYRM4	0.372507
TCF3	0.372099
C8ORF58	0.371786
PPIB	0.37164
TLE2	0.371441
FBL	0.371295
MLLT1	0.371208
WDR25	0.371178
NAIF1	0.371138
COX19	0.371079
LOC91450	0.371075
TBX2	0.370776
SLC25A45	0.3707
P3H3	0.370315
CSK	0.37025
RGS14	0.370237
OBSL1	0.370176
EMILIN1	0.370029
UBA52	0.369927
LAMTOR2	0.369676
HINT2	0.36947
GAS2L1	0.369393
PES1	0.369342
MAEA	0.369265
GPR137	0.369106
SMIM4	0.368989
SLC10A3	0.368834
CCNQ	0.368781
SORBS3	0.368657
SGSH	0.368472
TAF6	0.368441
TMEM88	0.368421
BCAT2	0.368402
CYP2D6	0.368045
RPL37	0.367587
GABBR1	0.367359
RBFA	0.367323
NFKB2	0.367117
FCSK	0.367116
IP6K2	0.367068
SPATA24	0.366911
GEMIN7	0.366909
APRT	0.366836
SCARNA2	0.366809
ASL	0.366774
SPEG	0.366557
APOM	0.366484
LSM4	0.36642
LY6G5B	0.366371
PEMT	0.366305
MMP23B	0.36617
NOL3	0.366101
VPS28	0.365964
NOL7	0.365953
C2CD4D	0.365947
ABCC10	0.365876
JUNB	0.365841
AP1M1	0.36582
DEXI	0.365543
TMEM141	0.365483
PAGR1	0.365417
HNRNPA1P33	0.365301
ANKZF1	0.365267
SAP30BP	0.365217
CIAO2B	0.3651
ANKRD19P	0.365004
PYY2	0.364943
TOMM40	0.364917
STAP2	0.364811
C17ORF107	0.364792
SPIN2B	0.364524
ANXA2R	0.364514
H2AFB1	0.364502
THAP8	0.364493
SIRT3	0.364483
AP2S1	0.364158
MAP11	0.364132
LTBP3	0.363937
LMBR1L	0.363418
RPS3	0.363338
CALML6	0.363287
PFDN5	0.363198
TSTD1	0.363156
ANXA11	0.363019
ACD	0.362939
TREX1	0.362871
DTX3	0.362849
IGFBP6	0.362842
MRPL12	0.36281
MFSD2B	0.362801
KLHDC8B	0.362531
CEP170B	0.362502
RPS14	0.362296
OTUB1	0.361988
PPP1R15A	0.361919
ERI3	0.361794
EXOC3	0.361681
EMC9	0.361658
LINC01590	0.361616
C17ORF82	0.361599
FRAT1	0.361535
MTMR9LP	0.361336
COMMD1	0.361228
EMD	0.361067
CCDC189	0.360851
JMJD8	0.360829
ATP13A1	0.360708
ROM1	0.360569
MST1L	0.360552
MARCH9	0.360447
CCND3	0.360428
MSH5	0.360416
ELMOD3	0.360387
FAM160B2	0.360374
RBAKDN	0.36036
PSMD9	0.360177
AKAP8	0.360132
TUBB8	0.360104
SRSF4	0.360072
INE2	0.360036
RHBDF1	0.360021
TSSK6	0.359935
VMAC	0.359751
LTB	0.359683
EXOC3-AS1	0.359633
ARRDC2	0.359431
CRIP2	0.3594
POLR2J	0.359349
CACFD1	0.359296
USF1	0.359295
UBAC1	0.359208
PAFAH1B3	0.359086
RRNAD1	0.359072
STK11IP	0.359014
SPHK1	0.358784
INPP5E	0.35865
EPB41L4A-AS1	0.358637
PELI3	0.358475
CORT	0.358285
STX5	0.358219
CPSF1	0.358067
NPAS1	0.358015
ADAM11	0.357967
GPS1	0.357923
DNAJC30	0.357868
MRPS25	0.35762
PPIE	0.357563
VPS16	0.357389
KAT2A	0.357341
PRSS36	0.357332
TAPBP	0.357211
AGAP6	0.357139
CHPF	0.356992
LHPP	0.356932
ARHGAP33	0.356853
GGT5	0.356776
PRR7	0.356624
CHKB	0.356505
SPTBN5	0.356492
GAS6	0.356283
GMEB2	0.356202
KIAA2013	0.355952
PRPF40B	0.355809
RPS8	0.355712
TMEM14C	0.355666
SCRIB	0.355661
SHKBP1	0.355654
ATG16L2	0.355384
PCP2	0.355383
ADPRHL2	0.355215
PCSK4	0.355152
KAT5	0.355135
RHOC	0.355087
PRRG2	0.354932
SIRT2	0.354875
SRM	0.354765
HIST1H4J	0.354761
NDUFA7	0.354733
POMT1	0.354729
SETD1A	0.35468
RPL3	0.354663
RDH13	0.354609
SMDT1	0.354585
LYG1	0.354584
PRDM16-DT	0.354556
POFUT2	0.354355
URGCP	0.354179
FCGRT	0.354176
ILF3-DT	0.354163
GPR108	0.354076
ACOT8	0.354076
VAMP5	0.354016
TMEM204	0.354006
TEX264	0.353973
ZSCAN9	0.353887
RHOG	0.353863
ACIN1	0.353773
COMMD5	0.353699
DIPK1B	0.353622
RNASEK	0.353597
RILPL2	0.353224
FAM110A	0.35315
DRD4	0.353133
RTEL1	0.353099
MDFI	0.353002
RPL8	0.352807
GADD45B	0.352774
MRPS18B	0.352715
FBXO24	0.352502
SOX18	0.352493
CMTM2	0.35235
PPT2	0.352336
EVPL	0.352074
SLC35C2	0.351991
HPS1	0.351927
LY6G5C	0.351927
TIMM17B	0.351918
LRRC75B	0.351906
SHARPIN	0.351849
IZUMO4	0.351798
IMP3	0.35173
OGFOD3	0.351495
AAMDC	0.351489
ZBTB47	0.351375
GTPBP2	0.351301
LIMD2	0.351248
ROBO3	0.351165
BLOC1S4	0.351002
ING5	0.350843
VASN	0.350796
TFAP2E	0.350774
ZNF707	0.350747
ADAMTS10	0.350517
MAD2L2	0.350513
LENG8	0.350403
TMEM39B	0.350354
JSRP1	0.35032
IGSF8	0.35012
PLEKHN1	0.350026
RPL31	0.350011
GAR1	0.3499
NPB	0.349876
SMPD2	0.349854
TBC1D10B	0.349834
ASNA1	0.349495
CNKSR1	0.349372
SULT1A3	0.34921
CRB3	0.349136
HGFAC	0.348997
VASP	0.348721
BGLAP	0.348651
POP5	0.34855
GGN	0.348515
CCDC153	0.348186
CDC42EP1	0.348184
RAB1B	0.348181
FOXS1	0.348178
MRPS2	0.348133
NEU1	0.348112
CEND1	0.348013
ARHGEF19	0.34801
NPDC1	0.347855
GRAP	0.347421
HSD17B10	0.347366
DMAC1	0.347292
PPP1R3F	0.34723
CLK2	0.347207
TMEM256	0.347103
RAPSN	0.347044
SH3GLB2	0.346975
NIT1	0.346743
SSR4P1	0.346691
EXOSC7	0.346651
HMOX2	0.34644
ARL4D	0.346423
BCKDHA	0.34638
IFRD2	0.346316
PLEKHM2	0.346023
CNPPD1	0.345995
VILL	0.345977
CHERP	0.345956
ADCK1	0.345819
NQO2	0.345796
CFL1	0.3457
CYGB	0.345619
ITPKC	0.345567
ARHGEF16	0.345565
EXOSC1	0.345546
KIF1C	0.345418
ANKRD24	0.345399
CD320	0.345201
MTG2	0.345119
PPP1R32	0.345089
PLAC9	0.345087
TMUB2	0.345006
C20ORF27	0.344923
CLTA	0.344786
SEMA6C	0.344771
PDLIM4	0.344728
TBXA2R	0.344699
PLEKHG3	0.344612
MRPS11	0.344598
LRFN3	0.344185
KIFC2	0.344051
EIF3K	0.343878
PTGER1	0.343854
HIC1	0.343839
UBL7	0.343767
LMF1	0.343714
CDC42EP2	0.343663
FLJ37453	0.343531
MECR	0.343483
MEPCE	0.343442
CUL9	0.343363
CHCHD10	0.343036
CDH24	0.342898
HSPA12B	0.342801
LINC01089	0.342781
EFHD2	0.342687
CLBA1	0.342522
LPAR2	0.342519
ASB6	0.342507
CUL7	0.342484
VPS72	0.342453
C16ORF58	0.342448
RPL10	0.342394
COLQ	0.342363
RGS19	0.342277
TNIP1	0.341911
SMG9	0.341869
GALT	0.341654
TIMM50	0.341637
DEF8	0.341575
ZNF335	0.341541
ZNF71	0.341473
TOR2A	0.341449
ZNF512B	0.341438
CREB3	0.341261
LOC541473	0.341099
ARHGAP27P1	0.340893
MUSTN1	0.34087
CEBPA-DT	0.340847
PSPN	0.340815
TTLL3	0.3408
WDR24	0.340585
ALG12	0.340466
TAOK2	0.340375
C19ORF18	0.340268
MMP24	0.340145
BAP1	0.339831
SLC25A34	0.339792
FMC1	0.339783
AZIN2	0.339354
SLC22A17	0.339354
PROCA1	0.339205
NRF1	0.339194
COPS6	0.339144
BANF1	0.339072
DAGLB	0.339018
SPNS3	0.33894
PPP1R14B	0.338823
WDR34	0.338807
VKORC1	0.338714
DTYMK	0.338701
CCDC167	0.338607
CBY1	0.338515
ACCS	0.338446
NPM3	0.338279
PALM	0.338235
NFKBID	0.338207
LSP1	0.337874
UPK3B	0.337826
LRRC47	0.337809
URAHP	0.337809
HARS	0.337775
CNPY4	0.337751
TKFC	0.337728
CC2D1B	0.337641
TOP1MT	0.337627
MAPK11	0.337551
RTKN	0.337551
ALS2CL	0.337546
CD81	0.337465
POLR2J3	0.337306
CRYBB3	0.337263
NDUFS3	0.33726
IFFO1	0.337093
H2AFJ	0.337024
GAA	0.336988
CORO7	0.336983
SNRPD2	0.33691
MEGF6	0.336822
CDKN1C	0.336807
ANKRD39	0.336599
TSNAXIP1	0.33656
LOC150776	0.336413
MEX3D	0.336402
SPDEF	0.336399
PINX1	0.336379
ILVBL	0.336315
TUBB2A	0.336252
ATP5ME	0.336239
COA8	0.336046
TULP1	0.335963
HCFC1R1	0.335922
MEN1	0.335842
SEPTIN5	0.335757
RFPL3S	0.335703
NR2C2AP	0.33564
AMIGO3	0.335608
POLE4	0.335445
LTB4R	0.335317
CLCN7	0.335311
GAMT	0.335248
GNG7	0.335224
NME4	0.335212
DVL2	0.33512
DBN1	0.33506
TNFRSF12A	0.334889
TYSND1	0.334871
LGI4	0.334807
PLEKHG5	0.334705
OSBPL5	0.334556
TMEM208	0.334515
FUOM	0.334402
KCNK7	0.334392
SLC25A1	0.33431
MORN1	0.334238
HDHD5-AS1	0.334208
IFT20	0.334148
COL9A3	0.33413
NDUFB6	0.333949
MRPS21	0.333864
TMEM80	0.333825
CHMP1A	0.333601
C4ORF48	0.333597
ARHGAP22	0.333514
COL16A1	0.333503
ZDHHC12	0.333479
MLF2	0.333303
CAPN3	0.333241
RPAIN	0.33298
AUP1	0.33284
FIBP	0.332767
EIF3F	0.332746
RPS6KB2	0.332732
PTPRCAP	0.332648
FGF17	0.332347
NRGN	0.33226
NENF	0.332189
PRKAR1B	0.332129
MVP	0.332051
SLC25A39	0.332019
POLD4	0.331806
LAT	0.331756
SNHG12	0.331659
TMEM219	0.331623
SH3BP5L	0.331199
DEDD2	0.331181
UBL5	0.331101
RAC3	0.330943
CASKIN2	0.330845
TMEM255B	0.33084
SNHG8	0.330745
ZDHHC1	0.330677
RPL24	0.330559
VEGFB	0.330454
DHPS	0.330392
FHOD1	0.330335
TCF15	0.330315
TMEM151B	0.330291
SRSF5	0.330209
RRAD	0.330205
PRMT2	0.330083
PYROXD2	0.329988
LSM2	0.329843
NAPSA	0.329804
SBNO2	0.329803
FARS2	0.329782
TBX6	0.329592
LINC00685	0.329542
TRIM26	0.329511
ILK	0.329409
FBXL6	0.329287
SVBP	0.32928
CTDNEP1	0.329191
GAK	0.328918
ANGPTL6	0.328813
MFSD3	0.328647
ASH1L-AS1	0.328555
LAMTOR1	0.328534
RPL36AL	0.328489
AGTRAP	0.328458
RSRP1	0.32845
CHPF2	0.328363
ZNF436-AS1	0.328355
CABP1	0.328343
PLIN3	0.328335
HAAO	0.328247
IDH3B	0.328184
TRAPPC2B	0.32817
UQCRC1	0.328166
NDUFS5	0.327972
C5ORF38	0.327949
SMARCB1	0.327905
NPIPA1	0.327811
SELENOW	0.327792
PPP4C	0.327709
INO80C	0.327685
METTL22	0.32746
FGFBP3	0.327393
SCNM1	0.327175
COL23A1	0.327031
ABCA7	0.326969
SLFNL1	0.326875
NEDD8	0.32675
MIEF2	0.326722
RAMP3	0.326679
ZSCAN1	0.326663
OS9	0.326485
LRRC4B	0.326401
HS1BP3	0.326305
SCARNA17	0.326104
CLN6	0.326099
SPATA33	0.326091
CCDC92	0.325987
TOLLIP	0.32583
TUBB4B	0.325689
THAP7-AS1	0.325656
GUSBP11	0.325634
TSEN34	0.325501
MGAT1	0.325432
SLC2A8	0.325417
LRRC56	0.325391
RASIP1	0.325289
KCP	0.32527
BUD31	0.325258
LOC642846	0.325242
ARHGEF25	0.325108
TXN2	0.325026
QRICH2	0.324906
XKR8	0.324899
PTGIR	0.32484
PSMD13	0.324739
RAB3IL1	0.324506
RASGRP2	0.324101
PRSS50	0.324042
CHST7	0.323932
BATF3	0.323911
OXER1	0.32385
ASIP	0.323795
PLEKHA4	0.323741
TTC28-AS1	0.323738
ZNF789	0.323712
HSD17B14	0.323672
C1ORF53	0.323651
RBM19	0.32365
TUBA8	0.323594
TCOF1	0.323568
IGHMBP2	0.323524
HSPB9	0.32339
GPC1	0.32333
HDHD5	0.323287
CHST14	0.323245
ZMYND15	0.323169
RPL29	0.322933
TEDC2	0.322911
SLC27A3	0.322902
FOXRED1	0.322782
PIN4	0.322723
ASIC3	0.322684
OCEL1	0.322328
HLA-J	0.322281
NOVA2	0.322205
MAP3K6	0.321939
LAGE3	0.321925
IL17B	0.321924
RPS17	0.321893
FAM186A	0.321758
LOC100129534	0.321705
TMEM177	0.321703
CFP	0.321589
HLA-C	0.321486
PTP4A3	0.321364
MAF1	0.32135
ATP6V0C	0.321258
PTPA	0.321246
KATNB1	0.321241
NT5M	0.321177
C16ORF91	0.321102
TIMM10	0.321083
WDR90	0.321047
DGCR8	0.321045
DBP	0.321012
FAM234A	0.320827
CD63	0.320825
HLA-F	0.320633
LPIN3	0.320594
PRICKLE4	0.320544
PTPN6	0.320522
PHC2	0.320456
WDR6	0.320448
MIRLET7BHG	0.320292
HSPA7	0.320211
HLA-H	0.319996
MRPL27	0.319954
IGFLR1	0.319891
CARS2	0.319663
RPL32	0.319512
SNHG15	0.319499
[truncated: 275 more rows]

## Sheet: gene list778
AAAS
AAMP
AARS2
AARSD1
ABCA7
ABCD4
ABHD8
ABT1
ABTB1
ACADS
ACADVL
ACAP3
ACBD4
ACCS
ACIN1
ACSF3
ACTR1B
ADAMTS10
ADAMTS13
ADAT3
ADCK5
AGAP3
AGAP4
AGAP6
AGER
AGRN
AKAP8
AKAP8L
ALDH16A1
ALKBH4
ALKBH6
ALKBH7
AMDHD2
AMT
ANAPC2
ANKRD13D
ANKRD9
ANKS3
ANKZF1
AP1G2
APBA3
APBB3
ARAP1
ARFGAP1
ARFGAP2
ARFRP1
ARHGAP33
ARHGEF1
ARHGEF16
ARL16
ARL6IP4
ARMC5
ARRDC1
ARVCF
ASL
ASMTL
ASPSCR1
ATAD3B
ATF6B
ATG4B
ATP13A1
AXIN1
B3GALT4
B3GALT6
B3GAT3
B4GALNT4
B4GALT7
B9D2
BAD
BANP
BAP1
BATF
BAX
BBC3
BCAR1
BCL7C
BCS1L
BIN3
BRF1
BTBD2
BTBD6
C11ORF68
C14ORF93
C16ORF86
C17ORF107
C19ORF25
C19ORF71
C1ORF122
C1ORF159
C1ORF35
C2ORF81
C6ORF226
C6ORF47
C7ORF26
C7ORF50
CAPN10
CC2D1A
CCDC102A
CCDC106
CCDC107
CCDC12
CCDC124
CCDC130
CCDC157
CCDC159
CCDC22
CCDC24
CCDC57
CCDC61
CCDC71
CCDC84
CCDC85B
CCDC9
CCHCR1
CCNL2
CCS
CD151
CD2BP2
CDC37
CDK10
CDK11A
CDK11B
CDK3
CDK5RAP3
CEMP1
CENPB
CENPT
CHCHD5
CHKB-CPT1B
CHMP6
CHST12
CHTF18
CIRBP
CLCN7
CLDN15
CLEC11A
CLK3
CLTB
CNKSR1
CNPY3
CNTROB
COMMD4
COPE
COQ4
CPT1B
CROCC
CRTC1
CSAD
CSNK1G2
CTBP1
CTDP1
CTDSP1
CTU1
CUL7
CUL9
CUTA
CXXC1
CYTH2
D2HGDH
DAPK3
DAXX
DAZAP1
DBNL
DCST2
DCTN3
DDAH2
DDRGK1
DDX51
DDX54
DEAF1
DECR2
DEF6
DGCR6L
DGCR8
DGKQ
DHX16
DMAP1
DMPK
DMWD
DNAJB2
DNAJC17
DNAJC4
DNASE1L2
DND1
DOHH
DPP7
DRAP1
DTNBP1
DTX3
DUS3L
DVL1
DVL2
E4F1
ECHDC2
ECSIT
EDF1
EGFL8
EHBP1L1
EHMT2
EIF3G
ELL
ELMOD3
ELOF1
EML3
ENGASE
EPN1
EPS8L1
EPS8L2
ERCC2
ERF
EVI5L
EWSR1
EXD3
EXOC3
FAM131A
FAM156A
FAM160A2
FAM160B2
FAM167B
FAM193B
FAM3A
FAM50A
FAM50B
FAM53A
FAM98C
FASTK
FBF1
FBRSL1
FBXL15
FBXL19
FBXL8
FBXO44
FBXO46
FBXW4
FBXW5
FBXW9
FES
FIS1
FKBP2
FKBP8
FKBPL
FKRP
FLOT1
FLYWCH1
FLYWCH2
FRAT1
FRS3
FUS
FUZ
FZR1
GABBR1
GADD45G
GADD45GIP1
GAK
GCDH
GET4
GGA1
GIGYF1
GJC2
GLYCTK
GNL1
GNPTG
GPATCH3
GPKOW
GPSM1
GRASP
GRHPR
GRIPAP1
GSDMD
GTF2F1
GTF2H4
H1FX
HAUS5
HCG26
HCG27
HDAC10
HDAC5
HDAC7
HDHD3
HEXIM2
HIP1R
HIRIP3
HMG20B
HNRNPA0
HOOK2
HSD17B8
HSF4
HSPA12B
HSPBP1
HYAL2
HYI
IDUA
IER2
IKBKG
IL11RA
ILKAP
INF2
ING5
INO80B
INO80E
INTS1
IP6K2
IRF2BP1
IRF3
IRF7
IRX3
JAG2
JDP2
JMJD7-PLA2G4B
JOSD2
JUND
KANK3
KAT2A
KEAP1
KIAA0895L
KLF16
KLHDC4
KLHL17
KLHL26
KPTN
KRBA1
KRI1
LCAT
LEMD2
LENG1
LENG8
LIN7B
LMBR1L
LMNA
LOC100129534
LOC100270746
LOC143666
LOC150776
LOC407835
LPIN3
LRCH4
LRP3
LRP5L
LRPAP1
LRRC29
LRRC45
LRRC56
LRWD1
LTB4R
LTBP3
LTBP4
LTC4S
LUC7L
LY6G5B
LYSMD4
LZTR1
LZTS2
MAD1L1
MAFK
MAGIX
MAMDC4
MAN2C1
MAP1S
MAP2K2
MAP2K7
MAP3K10
MAP3K11
MAP7D1
MAPK8IP3
MARCH2
MBD3
MBLAC1
MCRS1
MEA1
MED16
MEGF6
METRNL
MFSD10
MGMT
MIB2
MICALL2
MIER2
MLLT1
MMP23B
MOB2
MOGS
MON1A
MORN1
MPG
MPND
MRPL23
MRPL28
MRPL41
MRPL43
MRPL53
MRPL54
MRPL55
MRPS26
MSH5
MST1
MST1P2
MTG1
MTHFSD
MUS81
MXD3
MXD4
MYL5
MYO15B
MZF1
NACA2
NAGLU
NAGPA
NCAPH2
NCKAP5L
NDOR1
NDUFA13
NDUFB7
NDUFS6
NDUFS7
NDUFV1
NEIL1
NEURL2
NEURL4
NFKBID
NFKBIL1
NKD2
NME3
NOC4L
NOL12
NOSIP
NOXA1
NPAS1
NPFF
NR1H2
NSUN5P1
NSUN5P2
NT5C
NUBP2
NUDT14
NUDT18
NUDT22
ODF3B
OGFOD2
OGFR
P2RY11
PABPN1
PACS2
PACSIN3
PALM
PAOX
PAQR6
PARP10
PBX2
PBXIP1
PCP2
PCSK4
PDAP1
PDLIM2
PDLIM7
PEX16
PFDN6
PHF1
PHKG2
PHLDB3
PHPT1
PHRF1
PICK1
PIGQ
PIH1D1
PILRB
PIN1
PLA2G6
PLEKHA4
PLEKHG3
PLEKHG5
PLEKHH3
PLEKHJ1
PLXNB1
PMF1
PMVK
PNKP
PNPLA2
PNPLA6
PNPLA7
POFUT2
POLD1
POLL
POLM
POLR2E
POLRMT
POMT1
PPAN
PPIEL
PPOX
PPP1R12C
PPP1R13L
PPP2R3B
PPT2
PRICKLE4
PRKD2
PRKRIP1
PRPF31
PRPF40B
PRR22
PRR5
PRRT1
PRX
PWWP2B
QTRT1
R3HCC1
RAB11B
RAB17
RAB24
RAB40C
RABAC1
RABEP2
RABGGTA
RANBP3
RAPGEF3
RASSF7
RBM10
RBM42
RBM6
RECQL5
REXO1
RFNG
RFX1
RFXANK
RGL2
RGS12
RHBDD3
RHBDF1
RHOT2
RHPN1
RILPL1
RNASEH2C
RNF166
RNF208
RNF215
RNF25
RNF31
RNF5
RNF5P1
RNH1
RNPEPL1
ROGDI
RPL13AP6
RPP21
RPS15
RPS19BP1
RPS9
RPUSD2
RXRB
SAFB
SAFB2
SAMD1
SART1
SBNO2
SCAF1
SCAND1
SCNN1D
SCRN2
SDF4
SDHAF1
SDHAP3
SDR39U1
SDSL
SERTAD1
SF3A2
SFI1
SGSH
SGSM2
SGSM3
SH2B1
SH2D3A
SH3BP5L
SH3GL1
SH3GLB2
SHC2
SIPA1
SIRT6
SIRT7
SIVA1
SIX5
SKIV2L
SLC12A9
SLC25A28
SLC25A29
SLC25A42
SLC25A45
SLC27A1
SLC38A10
SLC39A13
SLC39A3
SLC39A7
SMTN
SNAPC4
SNHG10
SNRNP35
SNRNP70
SNX21
SPAG7
SPATA2L
SPDEF
SPG7
SPHK2
SPNS1
SPPL2B
SPRN
SPSB2
SPSB3
SRRT
SSBP4
SSNA1
STK11
STK11IP
STK19
STK25
STOML1
STRN4
STUB1
STX4
STXBP2
SURF2
SURF6
SYMPK
SYTL1
TAB1
TAF1C
TAF6L
TAOK2
TARBP2
TAZ
TBC1D10A
TBC1D17
TBL3
TCEAL5
TCF25
TEAD3
TELO2
TFPT
THAP3
THAP7
THOC6
THOP1
TIMM13
TJAP1
TLE2
TMED1
TMEM115
TMEM121
TMEM129
TMEM160
TMEM161A
TMEM175
TMEM222
TMEM91
TMUB1
TMUB2
TNFRSF14
TNFRSF25
TNIP2
TNK2
TOP3B
TPRN
TRABD
TRADD
TRAF2
TRAPPC5
TRIM11
TRIM26
TRIM27
TRIM39
TRIM41
TRIOBP
TRIP6
TRMT1
TRMT2A
TRMT61A
TSC22D4
TSPAN4
TSSC4
TSSK6
TTLL3
TUBB8
TUBGCP6
TUSC1
TUT1
TWF2
TXNRD2
TYK2
U2AF1L4
UBE2J2
UBTF
UBXN1
UBXN11
UBXN6
UCK1
UCN
UFSP1
ULK3
UNC45A
UROD
USE1
USF2
USHBP1
USP20
VARS
VARS2
VILL
VPS16
VPS37D
WASH2P
WASH3P
WASH5P
WASH7P
WBP1
WDR13
WDR18
WDR24
WDR25
WDR46
WDR6
WDR81
WDR83
WDR90
WRAP53
WTIP
XAB2
XRCC3
ZBTB12
ZBTB17
ZBTB22
ZBTB45
ZBTB47
ZBTB48
ZBTB7B
ZDHHC1
ZDHHC8
ZFAND2B
ZFPL1
ZFPM1
ZFYVE19
ZGLP1
ZGPAT
ZNF133
ZNF205
ZNF212
ZNF219
ZNF276
ZNF335
ZNF341
ZNF358
ZNF362
ZNF408
ZNF414
ZNF428
ZNF444
ZNF446
ZNF513
ZNF524
ZNF579
ZNF580
ZNF628
ZNF653
ZNF668
ZNF688
ZNF691
ZNF692
ZNF76
ZNF768
ZNF771
ZNF775
ZNF784
ZNF787
ZNF821
ZNF837
ZNF839
ZNHIT2
ZNRD1
ZSCAN1
ZSCAN16
ZSCAN18
